# Supplementary material for: Generation of a Double Reporter mES Cell Line to Simultaneously Trace the Generation of Retinal Progenitors and Photoreceptors
Source: Cells. 2025 Feb 10;14(4):252. doi: 10.3390/cells14040252 (PMC11854395; doi:10.3390/cells14040252)
Supplement: Supplementary file 1 [file cells-14-00252-s001.zip]

Archive with 1 entries (1 files):
- cells-3170820-supplementary.pdf
